# Supplementary material for: The importance of information acquisition to settlement services literacy for humanitarian migrants in Australia
Source: PLoS One. 2023 Jan 6;18(1):e0280041. doi: 10.1371/journal.pone.0280041 (PMC9821785; doi:10.1371/journal.pone.0280041)
Supplement: S1 Data — (ZIP) [file pone.0280041.s003.zip]

Archive with 22 entries (22 files):
- SP_01_NSW.pdf
- SP_01_Victoria.pdf
- SP_02_NSW.pdf
- SP_02_Victoria.pdf
- SP_03_NSW.pdf
- SP_03_Victoria.pdf
- SP_04_NSW.pdf
- SP_04_Victoria.pdf
- SP_05_NSW.pdf
- SP_05_Victoria.pdf
- SP_06_NSW.pdf
- SP_06_Victoria.pdf
- SP_07_NSW.pdf
- SP_07_Victoria.pdf
- SP_08_NSW.pdf
- SP_08_Victoria.pdf
- SP_09_NSW.pdf
- SP_09_Victoria.pdf
- SP_10_NSW.pdf
- SP_10_Victoria.pdf
- SP_11_Victoria.pdf
- SP_12_Victoria.pdf
